# Supplementary material for: A Double-Barrel Liquid Chromatography-Tandem Mass Spectrometry (LC-MS/MS) System to Quantify 96 Interactomes per Day
Source: Mol Cell Proteomics. 2015 Apr 17;14(7):2030–41. doi: 10.1074/mcp.O115.049460 (PMC4587330; doi:10.1074/mcp.O115.049460)
Supplement: Supplemental Data [file supp_O115.049460_mcp.O115.049460-4.xlsx]

## Sheet: ppis27 minutes
Bait	Gene.names	Interactor.class	Database
ADA2	ABF2	A
ADA2	SPT3	A+	+
ADA2	SGF29	A+	+
ADA2	AHC2	A+	+
ADA2	NGG1	A+	+
ADA2	SPT7	A+	+
ADA2	TAF5	A+	+
ADA2	TRA1	A+	+
ADA2	SPT8	A+	+
ADA2	UBP8	A+	+
ADA2	SPT20	A+	+
ADA2	TAF6	A+	+
ADA2	SGF73	A+	+
ADA2	ADA2	A+
ADA2	GCN5	A+	+
ADA2	TAF12	A+	+
ADA2	TAF9	A+	+
ADA2	TAF10	A+	+
ADA2	HFI1	A+	+
ADA2	SUS1	A+	+
ADA2	TOP2	B
ADA2	VPS1	B
ADA2	RNQ1	B
ADA2	HHT1	B
ADA2	HDA2	B
ADA2	SGF11	B+	+
ADA2	AHC1	B+	+
BDF1	BDF1	A+
BDF1	BDF2	A+
BDF1	TOP2	B
BDF1	YHR212C	B
BDF1	URB1	B
BDF1	MET6	B+
BDF1	NOP12	B+
BDF2	URB1	A
BDF2	TY1B-MR1	A
BDF2	BDF1	A+
BDF2	BDF2	A+
BDF2	RPS17B	B
BDF2	HIS3	B
BDF2	MIS1	B
BDF2	TY1B-PR1	B
BDF2	TY1B-PR2	B
BDF2	TY2B-OR2	B
BDF2	YHR212C	B
BDF2	NPR1	B
BDF2	MRPL20	B
BDF2	IDH2	B
BDF2	IDH1	B
BDF2	YRO2	B
BDF2	NUP60	B
BDF2	NET1	B
BDF2	MDS3	B
BDF2	PDR12	B
BDF2	TY1B-ML2	B
BDF2	TY1B-ER1	B
BDF2	RRP5	B
BDF2	FPR4	B
BDF2	NOP12	B
BDF2	GLT1	B
BDF2	HTZ1	B
BDF2	ISD11	B
BDF2	TSC13	B
BDF2	ERB1	B+
BRE2	TY1B-PR1	A
BRE2	BLM10	A
BRE2	TY1B-ER1	A
BRE2	TDH1	B
BRE2	RPS17B	B
BRE2	PMA1	B
BRE2	CDC33	B
BRE2	TUB1	B
BRE2	TY1A-PL	B
BRE2	GFA1	B
BRE2	RPL8A	B
BRE2	PHO81	B
BRE2	SRO9	B
BRE2	RFA2	B
BRE2	MGM101	B
BRE2	PDR5	B
BRE2	BDF1	B
BRE2	IST2	B
BRE2	GGC1	B
BRE2	TES1	B
BRE2	RSC8	B
BRE2	BPL1	B
BRE2	IMD3	B
BRE2	FOL2	B
BRE2	MRH1	B
BRE2	NOP56	B
BRE2	ISD11	B
CTI6	SEC21	A
CTI6	URB1	A
CTI6	SIN3	A+	+
CTI6	DEP1	A+	+
CTI6	RPD3	A+	+
CTI6	ASH1	A+	+
CTI6	RXT2	A+	+
CTI6	SAP30	A+	+
CTI6	SDS3	A+	+
CTI6	PHO23	A+	+
CTI6	UME1	A+	+
CTI6	RXT3	A+	+
CTI6	CTI6	A+
CTI6	YHR212C	B
CTI6	ERG11	B
CTI6	HXT6	B
CTI6	HXT7	B
CTI6	NET1	B
CTI6	NOP13	B
CTI6	TY1B-ML2	B
CTI6	TY1B-MR1	B
CTI6	FPR4	B
CTI6	NOP12	B
CTI6	RSA3	B+
EAF3	SIN3	A	+
EAF3	UME1	A	+
EAF3	RPD3	A+	+
EAF3	RCO1	A+	+
EAF3	EAF3	A+
GCN5	SPT3	A+	+
GCN5	SGF29	A+	+
GCN5	NGG1	A+	+
GCN5	SPT7	A+	+
GCN5	TAF5	A+	+
GCN5	TRA1	A+	+
GCN5	SPT8	A+	+
GCN5	UBP8	A+	+
GCN5	TAF6	A+	+
GCN5	ADA2	A+	+
GCN5	GCN5	A+
GCN5	TAF12	A+	+
GCN5	TAF9	A+	+
GCN5	HFI1	A+	+
GCN5	SPT20	B+	+
GCN5	SGF73	B+	+
GCN5	TAF10	B+	+
HDA1	HDA1	A+
HDA1	HDA3	A+	+
HDA1	HDA2	A+	+
HDA1	RPS17B	B
HDA2	HDA1	A+	+
HDA2	HDA3	A+	+
HDA2	HDA2	A+
HDA2	HXT7	B
HDA2	HXT4	B+
HDA2	HXT6	B+
HDA3	HXT7	A
HDA3	HXT4	A+
HDA3	HXT6	A+
HDA3	HDA1	A+	+
HDA3	HDA3	A+
HDA3	HDA2	A+	+
HIF1	HAT2	A+	+
HIF1	HAT1	A+	+
HIF1	HIF1	A+
HIF1	MCR1	B
HIF1	HDA1	B
HIF1	TY1B-ML1	B+
PHO23	SIN3	A+	+
PHO23	DEP1	A+	+
PHO23	RPD3	A+	+
PHO23	PHO23	A+
PHO23	UME1	A+	+
PHO23	ASH1	B+	+
PHO23	RXT2	B+	+
PHO23	SAP30	B+	+
PHO23	SDS3	B+	+
PHO23	RXT3	B+	+
RCO1	RPD3	A+	+
RCO1	RCO1	A+
RCO1	EAF3	A+	+
RCO1	HDA1	B
RSC2	HTB2	A+
RSC2	TOP2	A+
RSC2	RSC6	A+	+
RSC2	SPT16	A+
RSC2	STH1	A+	+
RSC2	NPL6	A+	+
RSC2	LDB7	A+	+
RSC2	RSC30	A+	+
RSC2	RSC8	A+	+
RSC2	RTT102	A+	+
RSC2	HHT1	A+
RSC2	RSC4	A+	+
RSC2	ABF2	A+
RSC2	RSC9	A+	+
RSC2	POB3	A+
RSC2	ARP9	A+	+
RSC2	SFH1	A+	+
RSC2	RSC2	A+
RSC2	RSC58	A+	+
RSC2	ARP7	A+	+
RSC2	HTL1	A+	+
RSC2	RIM1	B
RSC2	SWI3	B
RSC2	YRO2	B
RSC2	RVB1	B
RSC2	RSC3	B+	+
RSC4	RFA1	A
RSC4	HTB2	A+
RSC4	TOP2	A+
RSC4	RSC6	A+	+
RSC4	SPT16	A+
RSC4	STH1	A+	+
RSC4	NPL6	A+	+
RSC4	LDB7	A+	+
RSC4	RSC30	A+	+
RSC4	RSC8	A+	+
RSC4	RSC1	A+	+
RSC4	RTT102	A+	+
RSC4	HHT1	A+
RSC4	RSC4	A+
RSC4	ABF2	A+
RSC4	RSC9	A+	+
RSC4	POB3	A+
RSC4	ARP9	A+	+
RSC4	SFH1	A+	+
RSC4	RSC2	A+	+
RSC4	RSC3	A+	+
RSC4	RSC58	A+	+
RSC4	ARP7	A+	+
RSC4	HTL1	A+	+
RSC4	HDA1	B
RSC4	RVB1	B
RSC4	SAC6	B+
RSC8	HDA1	A
RSC8	HTB2	A+
RSC8	RSC6	A+	+
RSC8	SPT16	A+
RSC8	STH1	A+	+
RSC8	NPL6	A+	+
RSC8	RSC30	A+	+
RSC8	RSC8	A+
RSC8	RSC1	A+	+
RSC8	RTT102	A+	+
RSC8	HHT1	A+
RSC8	RSC4	A+	+
RSC8	ABF2	A+
RSC8	RSC9	A+	+
RSC8	ARP9	A+	+
RSC8	RSC2	A+	+
RSC8	RSC3	A+	+
RSC8	RSC58	A+	+
RSC8	TY1B-ML1	B
RSC8	TOP2	B+
RSC8	YTA7	B+
RSC8	POB3	B+
RSC8	SFH1	B+	+
RSC8	HTL1	B+	+
SET1	RPP1A	A
SET1	BDF2	A
SET1	SWD3	A+	+
SET1	SHG1	A+	+
SET1	SET1	A+
SET1	SWD1	A+	+
SET1	BRE2	A+	+
SET1	SPP1	A+	+
SET1	SDC1	A+	+
SET1	TOP2	B
SET1	ATP15	B
SET1	BLM10	B
SET1	TY1B-ML2	B
SET3	SNT1	A+	+
SET3	SET3	A+	+
SET3	SIF2	A+	+
SET3	HOS4	A+	+
SHG1	RPP1A	A
SHG1	HDA1	A
SIR2	HDA1	A
SIR2	SIR2	A+
SIR2	SIR4	A+	+
SNF2	HDA1	A
SNF2	SWI1	A+	+
SNF2	SNF5	A+	+
SNF2	SNF6	A+	+
SNF2	SNF2	A+
SNF2	SWI3	A+	+
SNF2	TAF14	A+	+
SNF2	SWP82	A+	+
SNF2	RTT102	A+	+
SNF2	SNF12	A+	+
SNF2	ARP9	A+	+
SNF2	ARP7	A+	+
SNF2	PDR1	B+
SPP1	SWD2	A+	+
SPP1	SWD3	A+	+
SPP1	SHG1	A+	+
SPP1	SET1	A+	+
SPP1	SWD1	A+	+
SPP1	BRE2	A+	+
SPP1	SPP1	A+
SPP1	SDC1	A+	+
SPT7	SPT3	A+	+
SPT7	SGF29	A+	+
SPT7	NGG1	A+	+
SPT7	SPT7	A+
SPT7	TAF5	A+	+
SPT7	TRA1	A+	+
SPT7	SPT8	A+	+
SPT7	UBP8	A+	+
SPT7	SPT20	A+	+
SPT7	TAF6	A+	+
SPT7	SGF73	A+	+
SPT7	ADA2	A+	+
SPT7	GCN5	A+	+
SPT7	TAF12	A+	+
SPT7	TAF9	A+	+
SPT7	TAF10	A+	+
SPT7	HFI1	A+	+
SPT7	SUS1	A+	+
STH1	YHR212C	A
STH1	TY1B-MR1	A
STH1	HTB2	A+
STH1	RSC6	A+	+
STH1	STH1	A+
STH1	NPL6	A+	+
STH1	RSC8	A+	+
STH1	RTT102	A+	+
STH1	RSC9	A+	+
STH1	ARP9	A+	+
STH1	RSC2	A+	+
STH1	RSC58	A+	+
STH1	ARP7	A+	+
STH1	QCR8	B
STH1	TY1B-PR1	B
STH1	TY1B-PR2	B
STH1	TY2B-OR2	B
STH1	TES1	B
STH1	SEH1	B
STH1	REG1	B
STH1	TY1B-ML2	B
STH1	TY1B-ER1	B
STH1	TOP2	B+
STH1	RSC30	B+	+
STH1	RSC1	B+	+
STH1	HHT1	B+
STH1	RSC4	B+	+
SWD3	SWD3	A+
SWD3	SHG1	A+	+
SWD3	SET1	A+	+
SWD3	SWD1	A+	+
SWD3	SDC1	A+	+
SWD3	HDA1	B
SWD3	SWD2	B+	+
SWD3	BRE2	B+	+
SWD3	SPP1	B+	+
SWI3	HDA1	A
SWI3	SWI1	A+	+
SWI3	SNF5	A+	+
SWI3	SNF6	A+	+
SWI3	SNF2	A+	+
SWI3	SWI3	A+
SWI3	TAF14	A+	+
SWI3	SWP82	A+	+
SWI3	RTT102	A+	+
SWI3	SNF12	A+	+
SWI3	ARP9	A+	+
SWI3	ARP7	A+	+
SWI3	TY1B-MR1	B
YNG1	RPP1A	A
YNG1	HIS3	B
YNG1	PGI1	B
YNG1	MCR1	B
YNG1	HXT7	B
YNG1	APL6	B
YNG1	HDA1	B
YNG2	PGI1	A
YNG2	TRA1	A	+
YNG2	EAF3	A	+
YNG2	YNG2	A+
YNG2	EPL1	A+	+
YNG2	EAF6	A+	+
YNG2	SWC4	A+	+
YNG2	YAF9	A+	+
YNG2	ARP4	A+	+
YNG2	EAF1	A+	+
YNG2	ESA1	A+	+
YNG2	RPP1A	B
YNG2	QCR8	B
YNG2	NCE102	B
YNG2	SUP35	B+
YNG2	SAC6	B+

## Sheet: ppis14min
Bait	Gene.names	Interactor.class	Database
ADA2	PHO84	A
ADA2	ARP2	A
ADA2	STH1	A
ADA2	HXT7	A
ADA2	SWC4	A
ADA2	GPD1	A
ADA2	HMO1	A
ADA2	RSC3	A
ADA2	ISD11	A
ADA2	SPT3	A+	+
ADA2	NGG1	A+	+
ADA2	SPT7	A+	+
ADA2	TAF5	A+	+
ADA2	TRA1	A+	+
ADA2	SPT8	A+	+
ADA2	SPT20	A+	+
ADA2	TAF6	A+	+
ADA2	SGF73	A+	+
ADA2	ADA2	A+
ADA2	SGF11	A+	+
ADA2	GCN5	A+	+
ADA2	TAF12	A+	+
ADA2	TAF9	A+	+
ADA2	TAF10	A+	+
ADA2	HFI1	A+	+
ADA2	SUS1	A+	+
ADA2	CDC25	B
ADA2	CPS1	B
ADA2	YRO2	B
ADA2	GSC2	B
ADA2	PDR15	B
BDF1	HTB2	A
BDF1	HHF1	A
BDF1	CDC25	A
BDF1	TAF14	A
BDF1	SWC4	A	+
BDF1	HHT1	A
BDF1	ABF2	A
BDF1	TAF12	A
BDF1	PDR15	A
BDF1	RSC3	A
BDF1	HTZ1	A
BDF1	VPS1	A+
BDF1	BDF1	A+
BDF1	BDF2	A+
BDF1	RVB2	A+	+
BDF1	CPA2	B
BDF1	HTA2	B
BDF1	RPP1A	B
BDF1	SPT3	B
BDF1	SWI1	B
BDF1	IDP1	B
BDF1	CHC1	B
BDF1	ARG1	B
BDF1	ARP2	B
BDF1	STH1	B
BDF1	NPL6	B
BDF1	PDR5	B
BDF1	TAF5	B
BDF1	FPR3	B
BDF1	HXT7	B
BDF1	GSC2	B
BDF1	SEH1	B
BDF1	TAF6	B
BDF1	PNC1	B
BDF1	ARP4	B	+
BDF1	ADA2	B
BDF1	UME1	B
BDF1	RVB1	B	+
BDF1	POB3	B
BDF1	TAF9	B
BDF1	YOP1	B
BDF1	NOP56	B
BDF1	ISD11	B
BDF1	HSP12	B+
BDF1	MRH1	B+
BDF2	BDF2	A+
BRE2	SWI1	A
BRE2	SET1	A+	+
BRE2	SWD1	A+	+
BRE2	SDC1	A+	+
BRE2	CDC25	B
BRE2	POR1	B
BRE2	SNF1	B
BRE2	GAS1	B
BRE2	CPS1	B
BRE2	PMT2	B
BRE2	VMA6	B
BRE2	HXT3	B
BRE2	VPH1	B
BRE2	SNQ2	B
BRE2	STH1	B
BRE2	PDR5	B
BRE2	HXT7	B
BRE2		B
BRE2	PHB1	B
BRE2	GSC2	B
BRE2	EPL1	B
BRE2	VTC2	B
BRE2	PMT4	B
BRE2	VTC4	B
BRE2	PTK2	B
BRE2	CTR1	B
BRE2	PHB2	B
BRE2	SEH1	B
BRE2	TAF6	B
BRE2	MDS3	B
BRE2	YGR130C	B
BRE2	PDR12	B
BRE2	NOG1	B
BRE2	YHM2	B
BRE2	PDR15	B
BRE2	ERP1	B
BRE2	GAS5	B
BRE2	YOP1	B
BRE2	ISD11	B
BRE2	TSC13	B
BRE2	HTL1	B
BRE2	SWD2	B+	+
BRE2	SWD3	B+	+
BRE2	SHG1	B+	+
BRE2	BRE2	B+
BRE2	SPP1	B+	+
CTI6	QCR8	B
CTI6	ATP5	B
CTI6	TY1B-DR5	B
CTI6	TY1B-PL	B
CTI6	PHO84	B
CTI6	SRO9	B
CTI6	FAA1	B
CTI6	IST2	B
CTI6	SET1	B
CTI6	NUM1	B
CTI6	TY1B-ML2	B
EAF3	RCO1	A+	+
EAF3	EAF3	A+
EAF3	TY1B-BL	A+
GCN5	SWI1	A
GCN5	SPT3	A+	+
GCN5	NGG1	A+	+
GCN5	SPT7	A+	+
GCN5	TAF5	A+	+
GCN5	SPT20	A+	+
GCN5	ADA2	A+
GCN5	SGF11	A+	+
GCN5	GCN5	A+
GCN5	TAF12	A+	+
GCN5	HFI1	A+	+
GCN5	CPA2	B
GCN5	TRA1	B+	+
GCN5	SPT8	B+	+
GCN5	TAF6	B+	+
GCN5	SGF73	B+	+
GCN5	TAF9	B+	+
GCN5	SUS1	B+	+
GFP	QCR8	B
GFP	IST2	B
GFP	TCB3	B
HDA1	HDA1	A+
HDA1	HDA3	A+	+
HDA1	HDA2	A+	+
HDA2	HDA1	A+	+
HDA2	HDA3	A+	+
HDA2	HDA2	A+
HDA3	HDA1	A+	+
HIF1	HAT2	A+	+
HIF1	HAT1	A+	+
HIF1	HIF1	A+
PHO23	SIN3	A+	+
PHO23	RPD3	A+	+
PHO23	RXT2	A+	+
PHO23	SAP30	A+	+
PHO23	SDS3	A+	+
PHO23	PHO23	A+
PHO23	UME1	A+	+
PHO23	CDC25	B
PHO23	SWI1	B
PHO23	VPH1	B
PHO23	PDR5	B
PHO23	ATP3	B
PHO23	PHB1	B
PHO23	PDR10	B
PHO23	PDR12	B
PHO23	ISD11	B
PHO23	DEP1	B+	+
PHO23	RXT3	B+	+
PHO23	CTI6	B+	+
PHO23	NCE102	B+
RSC4	CDC25	A
RSC4	ATP3	A
RSC4	PHB1	A
RSC4	REG1	A
RSC4	ATG33	A
RSC4	RVB2	A
RSC4	HTB2	A+
RSC4	HHF1	A+
RSC4	RGR1	A+
RSC4	RSC6	A+	+
RSC4	STH1	A+	+
RSC4	NPL6	A+	+
RSC4	YHR054C	A+
RSC4	RSC8	A+	+
RSC4	RSC1	A+	+
RSC4	RTT102	A+	+
RSC4	HHT1	A+
RSC4	RSC4	A+
RSC4	ABF2	A+
RSC4	RSC9	A+	+
RSC4	ARP9	A+	+
RSC4	SFH1	A+	+
RSC4	RSC2	A+	+
RSC4	RSC3	A+	+
RSC4	RSC58	A+	+
RSC4	ARP7	A+	+
RSC4	HTZ1	A+
RSC4	HTL1	A+	+
RSC4	SNF1	B
RSC4	VPH1	B
RSC4	NET1	B
RSC4	PHB2	B
RSC4	SEH1	B
RSC8	SWI1	A
RSC8	HTB2	A+
RSC8	HHF1	A+
RSC8	RSC6	A+	+
RSC8	STH1	A+	+
RSC8	NPL6	A+	+
RSC8	RSC8	A+
RSC8	RSC1	A+	+
RSC8	HHT1	A+
RSC8	RSC4	A+	+
RSC8	ABF2	A+
RSC8	POB3	A+
RSC8	ARP9	A+	+
RSC8	SFH1	A+	+
RSC8	RSC2	A+	+
RSC8	RSC3	A+	+
RSC8	RSC58	A+	+
RSC8	HTZ1	A+
RSC8	HTL1	A+	+
RSC8	HXK1	B
RSC8	GGC1	B
RSC8	SWC4	B
RSC8	HTA2	B+
RSC8	TOP2	B+
RSC8	CHD1	B+
RSC8	RTT102	B+	+
RSC8	RSC9	B+	+
RSC8	ARP7	B+	+
SET1	SWD2	A+	+
SET1	SWD3	A+	+
SET1	SHG1	A+	+
SET1	SET1	A+
SET1	SWD1	A+	+
SET1	BRE2	A+	+
SET1	SPP1	A+	+
SET1	SDC1	A+	+
SET1	IDP1	B
SET1	SWC4	B
SET3	SNT1	B+	+
SET3	SET3	B+	+
SET3	SIF2	B+	+
SET3	HOS2	B+	+
SIR2	NCE102	A
SIR2	SIR2	A+
SIR2	SIR4	A+	+
SNF2	SWI1	A	+
SNF2	SWI3	A	+
SNF2	TAF14	A	+
SNF2	ARP9	A	+
SNF2	SNF6	A+	+
SNF2	SWP82	A+	+
SNF2	SNF12	A+	+
SPP1	SET1	A+	+
SPP1	SWD1	A+	+
SPP1	BRE2	A+	+
SPP1	SPP1	A+
SPP1	SWD2	B+	+
SPP1	SWD3	B+	+
SPP1	SHG1	B+	+
SPP1	SDC1	B+	+
SPT7	STE2	A
SPT7	TDH2	A
SPT7	TDH1	A
SPT7	ENO1	A
SPT7	ENO2	A
SPT7	HXK2	A
SPT7	ILV5	A
SPT7	SNF1	A
SPT7	TIF1	A
SPT7	FBA1	A
SPT7	TAL1	A
SPT7	HSP60	A
SPT7	TRX1	A
SPT7	FEN1	A
SPT7	GUT2	A
SPT7	ARO4	A
SPT7	PDR5	A
SPT7	IST2	A
SPT7	SUR4	A
SPT7	PTK2	A
SPT7	PDR15	A
SPT7	ATG33	A
SPT7	TPO1	A
SPT7	ZEO1	A
SPT7	TY1B-OL	A
SPT7	TSC13	A
SPT7	SPT3	A+	+
SPT7	ADK1	A+
SPT7	LAT1	A+
SPT7	CPR1	A+
SPT7	NGG1	A+	+
SPT7	SSE1	A+
SPT7	SPT7	A+
SPT7	TAF5	A+	+
SPT7	TRA1	A+	+
SPT7	SPT8	A+	+
SPT7	RHR2	A+
SPT7	UBP8	A+	+
SPT7	SPT20	A+	+
SPT7	TAF6	A+	+
SPT7	SGF73	A+	+
SPT7	ADA2	A+	+
SPT7	ABF2	A+
SPT7	SGF11	A+	+
SPT7	GCN5	A+	+
SPT7	TAF12	A+	+
SPT7	TAF9	A+	+
SPT7	TAF10	A+	+
SPT7	HFI1	A+	+
SPT7	TPO4	A+
SPT7	SUS1	A+	+
SPT7	PGK1	B
SPT7	HTB2	B
SPT7	HHF1	B
SPT7	CPA2	B
SPT7	CDC25	B
SPT7	PMA1	B
SPT7	RPP2A	B
SPT7	CHO2	B
SPT7	MET6	B
SPT7	PDC1	B
SPT7	SES1	B
SPT7	VAS1	B
SPT7	ERG20	B
SPT7	SWI1	B
SPT7	TY1B-DR5	B
SPT7	TY1B-PL	B
SPT7	SSC1	B
SPT7	HSC82	B
SPT7	PFK1	B
SPT7	SNF5	B
SPT7	VPS1	B
SPT7	ERG4	B
SPT7	NSR1	B
SPT7	ARO2	B
SPT7	CYS3	B
SPT7	HSP104	B
SPT7	RIM1	B
SPT7	HXT3	B
SPT7	PDB1	B
SPT7	CYS4	B
SPT7	TMA19	B
SPT7	PHO88	B
SPT7	YHR097C	B
SPT7	EGD2	B
SPT7	FPR3	B
SPT7	GGC1	B
SPT7	YHB1	B
SPT7	MMF1	B
SPT7	DUG1	B
SPT7	EAF6	B
SPT7	LYS20	B
SPT7	SWC4	B
SPT7	SUR7	B
SPT7	HHT1	B
SPT7	ATP18	B
SPT7	REG1	B
SPT7	EGD1	B
SPT7	PDR12	B
SPT7	TCB3	B
SPT7		B
SPT7	HAT1	B
SPT7	NOP56	B
SPT7	NOP58	B
SPT7	MOS1	B
SPT7	TDH3	B+
SPT7	HOM2	B+
SPT7	PFK2	B+
SPT7	EFB1	B+
SPT7	ALD6	B+
STH1	RSC6	A+	+
STH1	STH1	A+
STH1	NPL6	A+	+
STH1	YHR054C	A+
STH1	RSC8	A+	+
STH1	RSC1	A+	+
STH1	ARP9	A+	+
STH1	SFH1	A+	+
STH1	RSC2	A+	+
STH1	RSC3	A+	+
STH1	RSC58	A+	+
STH1	ARP7	A+	+
STH1	HTL1	A+	+
STH1	TDH1	B
STH1	HXK1	B
STH1	ADE17	B
STH1	HTB2	B+
STH1	HHF1	B+
STH1	HTA2	B+
STH1	RTT102	B+	+
STH1	HHT1	B+
STH1	RSC4	B+	+
STH1	ABF2	B+
STH1	RSC9	B+	+
STH1	HTZ1	B+
SWD3	SWD1	A+	+
SWD3	SWD3	B+
SWD3	SET1	B+	+
SWD3	SDC1	B+	+
SWI3	ARP9	A	+
SWI3	SWI3	A+
SWI3	TAF14	A+	+
SWI3	SWP82	A+	+
SWI3	SNF12	A+	+
SWI3	TY1B-DR5	B
SWI3	SNF2	B	+
SWI3	PDR5	B
SWI3	TY1B-ML2	B
SWI3	PDR15	B
SWI3	ARP7	B	+
SWI3	SNF6	B+	+
YNG2	SWC4	A	+
YNG2	EPL1	A+	+
YNG2	EAF6	A+	+
YNG2	ARP4	A+	+
YNG2	EAF1	A+	+
YNG2	HIS4	B
YNG2	CPA2	B
YNG2	CDC25	B
YNG2	LEU4	B
YNG2	ILV2	B
YNG2	HSP104	B
YNG2	PDR5	B
YNG2	TRA1	B	+
YNG2	PTK2	B
YNG2	TSC13	B
YNG2	ATP3	B+
YNG2	YNG2	B+
YNG2	LYS20	B+
YNG2	ESA1	B+	+
